# Supplementary material for: How does Sec63 affect the conformation of Sec61 in yeast?
Source: PLoS Comput Biol. 2021 Mar 29;17(3):e1008855. doi: 10.1371/journal.pcbi.1008855 (PMC8031780; doi:10.1371/journal.pcbi.1008855)
Supplement: S1 Table — (XLSX) [file pcbi.1008855.s025.xlsx]

## Sheet: Sheet1
Table S1: List of signal sequences used in this study
	Protein (UniPort ID)	Short-name	N-terminal sequencea	∆Gbapp
SRP-independent	Carboxypeptidase Y(P00729)	CPY	MKAFTSLLCGLGLSTTLAKA	3.396
	1,3-beta-glucanosyltransferase GAS1 (P22146)	Gas1	MLFKSLSKLATAAAFFAGVATA	4.172
	Mating factor alpha-1 (P01149)	ppα-factor	MRFPSIFTAVLFAASSALA	3.891
	Protein disulfide isomerase (P17967)	PDI	MKFSAGAVLSWSSLLLASSVFAQQEAVA	4.534
SRP-dependent	Dipeptidyl aminopeptidase B (P18962)	Dap2	MEGGEEEVERIPDELFDTKKKHLLDKLIRVGIILVLLIWGTVLLLKSIPH	-2.855
	Repressible alkaline phosphatase (P11491)	Pho8	MMTHTLPSEQTRLVPGSDSSSRPKKRRISKRSKIIVSTVVCIGLLLVLVQLAFPSSFALR	-1.096
a hydrophobic cores are shown in bold
b prediction of ∆Gapp (Hessa2007) for TM helix insertion
Hessa2007: Hessa, Tara, et al. "Molecular code for transmembrane-helix recognition by the Sec61 translocon." Nature 450.7172 (2007): 1026-1030.
